# Supplementary material for: Rensching cats and dogs: feeding ecology and fecundity trends explain variation in the allometry of sexual size dimorphism
Source: R Soc Open Sci. 2017 Jun 28;4(6):170453. doi: 10.1098/rsos.170453 (PMC5493931; doi:10.1098/rsos.170453)
Supplement: Data used in ‘results’ section [file rsos170453supp1.xlsx]

## Sheet: prsb
Supplementary table 1. Data on dimorphism (kg) derived from Macdonald % Sillero-Zubiri (2004) and Loveridge & Macdonald (2010) unless otherwise indicated. Data on social system and diet from Noonan et al. (2015) unless otherwise indicated. NIP = Not in phylogeny.
Family	Genus	Species	Litter Size	Diet	Male mass	Female mass	Social class	Common name	SSD	Source & other notes
Canidae	Atelocynus	microtis	?	?	9.5	9.5	?	Short-eared dog	1	NIP
Canidae	Canis	adustus	4.3	Omnivorous	9.4	8.3	4	Side-striped jackal	1.13253
Canidae	Canis	aureus	6	Omnivorous	8.8	7.3	3	Golden jackal	1.20548
Canidae	Canis	latrans	6	Carnivorous	11.6	10.1	4	Coyote	1.14851
Canidae	Canis	lupus	6	Carnivorous	40	37	4	Grey wolf	1.08108
Canidae	Canis	mesomelas	6	Omnivorous	8.1	7.4	4	Black-backed jackal	1.09459
Canidae	Canis	rufus	?	?	28.5	24.3	?	Red wolf	1.17	NIP
Canidae	Canis	simensis	6	Carnivorous	16.2	12.8	4	Ethiopian wolf	1.26562
Canidae	Cerdocyon	thous	3.1	Omnivorous	5.7	5.7	2	Crab-eating fox	1
Canidae	Chrysocyon	brachyurus	?	Omnivorous	25	25	?	Maned wolf	1	NIP, diet category from Macdonald & Sillero-Zubiri
Canidae	Cuon	alpinus	5	Carnivorous	15.8	11.5	4	Dhole	1.37
Canidae	Lycaon	pictus	8.8	Carnivorous	28	24	4	African wild dog	1.16667
Canidae	Nyctereutes	procyonoides	6	Omnivorous	4.5	4.5	3	Raccoon dog	1
Canidae	Otocyon	megalotis	3.5	Insectivorous	4	4.1	4	Bat-eared fox	0.97561
Canidae	Pseudalopex	culpaeus	?	Carnivorous	11	8.5	?	Culpeo	1.29	NIP, diet category from Macdonald & Sillero-Zubiri
Canidae	Pseudalopex	griseus	?	Omnivorous	4	3.3	?	Chilla	1.21	NIP, diet category from Macdonald & Sillero-Zubiri
Canidae	Pseudalopex	fulvipes	?	Omnivorous	3.3	2.9	?	Darwin's fox	1.14	NIP, diet category from Macdonald & Sillero-Zubiri
Canidae	Pseudalopex	gymnocerus	?	Carnivorous	4.6	4.2	3.4	Pampas fox	1.09524
Canidae	Pseudalopex	sechurae	?	Omnivorous	3.6	3.6	1	Sechuran fox	1
Canidae	Pseudalopex	vetulus	3	Omnivorous	3.3	3.4	?	Hoary fox	0.970588
Canidae	Speothos	venaticus	4.5	Carnivorous	6.5	6.5	2	Bush dog	1
Canidae	Urocyon	cinereoargenteus	3.8	Omnivorous	4	3.3	2	Gray fox	1.21212
Canidae	Urocyon	littoralis	2.2	Omnivorous	2	1.8	?	Island fox	1.11111
Canidae	Vulpes	cana	2.5	Omnivorous	1	1	2	Blandford's fox	1
Canidae	Vulpes	chama	4	Omnivorous	2.8	2.5	2	Cape fox	1.12
Canidae	Vulpes	ferrilata	?	Carnivorous	4.1	3.5	?	Tibetan fox	1.17	NIP, diet category from Macdonald & Sillero-Zubiri
Canidae	Vulpes	corsac	5.5	Carnivorous	2.7	2.1	2	Corsac fox	1.28571
Canidae	Vulpes	lagopus	6	Carnivorous	3.6	3.1	?	Arctic fox	1.16129
Canidae	Vulpes	macrotis	4.5	Carnivorous	2.3	1.9	?	Kit fox	1.21053
Canidae	Vulpes	pallida	?	?	2.8	2.8		Pallid fox	1	NIP
Canidae	Vulpes	rueppelli	3.3	Omnivorous	1.6	1.5	2	Ruppell's fox	1.06667
Canidae	Vulpes	velox	?	Omnivorous	2.2	2	?	Swift fox	1.1	NIP, diet category from Macdonald & Sillero-Zubiri
Canidae	Vulpes	vulpes	6	Carnivorous	6.3	5.3	2	red fox	1.18868
Canidae	Vulpes	zerda	3.5	Insectivorous	1.5	1.4	3	Fennec	1.07143
Felidae	Acinonyx	jubatus	2.1	Carnivorous	41.4	35.9		Cheetah	1.1532
Felidae	Caracal	auarata		Carnivorous	11	7.2		African golden cata	1.5	NIP
Felidae	Caracal	caracal	?	Carnivorous	12.9	10		Caracal	1.29	NIP
Felidae	Catopuma	temminckii	2	Carnivorous	13.5	7.9		Asiatic golden cat	1.70886	Genus Pardofelis in Loveridge & Macdonald (2010)
Felidae	Felis	chaus	3	Carnivorous	8.1	5.1		Jungle cat	1.58824
Felidae	Felis	margarita	3	Carnivorous	2.78	2.2		Sand cat	1.26364
Felidae	Felis	nigripes.	3	Carnivorous	1.93	1.3		Black-footed cat	1.48462
Felidae	Felis	silvestris	3.3	Carnivorous	4.9	3.7		Wildcat	1.32432
Felidae	Leopardus	coloco		Carnivorous	3.9	4		Pampas cat	0.975
Felidae	Leopardus	geoffroyi	2.5	Carnivorous	5.5	3.8		Geoffroy's cat	1.44737	Loveridge & Macdonald (2010) and observations of Flavia Tirelli
Felidae	Leopardus	guigna	2	Carnivorous	1.8	1.4		Guina	1.28571
Felidae	Leopardus	tigrinis	?	Carnivorous	2.6	2.2		Oncilla	1.18182	NIP
Felidae	Leopardus	pardalis	1.5	Carnivorous	13.5	9.8		Ocelot	1.37755
Felidae	Leopardus	wiedii	1.5	Carnivorous	3.6	3.3		Margay	1.09091	Author's observations (AK) and Loveridge & Macdonald (2010)
Felidae	Leptailurus	serval	?	Carnivorous	11.2	8.5		Serval	1.31765	NIP
Felidae	Lynx	canadensis	3.5	Carnivorous	10.7	8.6		Canada lynx	1.24419
Felidae	Lynx	lynx	2.3	Carnivorous	19.6	17.3		eurasian lynx	1.13295
Felidae	Lynx	pardinus	3	Carnivorous	12.8	9.3		Iberian lynx	1.37634
Felidae	Lynx	rufus	2.5	Carnivorous	9.3	6.2		Bobcat lynx	1.5
Felidae	Neofolis	nebulosa	3	Carnivorous	19.6	14.4		Clouded leopard	1.36111
Felidae	Neofolis	diardi	?	Carnivorous	23	16.8		Sunda clouded leopard	1.36905	NIP
Felidae	Otocolobus	manul	4	Carnivorous	4.12	4.02		Pallas cat	1.02488
Felidae	Panthera	leo	2.5	Carnivorous	185.6	104.6		Lion	1.77438
Felidae	Panthera	onca	2	Carnivorous	104.5	66.9		Jaguar	1.56203
Felidae	Panthera	pardus	2.6	Carnivorous	51.5	30.5		Leopard	1.68852
Felidae	Panthera	tigris	2.7	Carnivorous	260	121		Tiger	2.14876
Felidae	Panthera	uncia	2.5	Carnivorous	44.8	35.7		Snow leopard	1.2549	Author's observations (AK)
Felidae	Prionailurus	bengalensis	2.5	Carnivorous	2.9	2.3		Leopard cat	1.26087
Felidae	Prionailurus	planiceps	?	Carnivorous	1.9	1.7		Flat-headed cat	1.11765	NIP
Felidae	Prionailurus	rubiginosus	?	Carnivorous	0.9	0.9		Rusty-spotted cat	1	NIP
Felidae	Prionailurus	viverrinus	2.5	Carnivorous	11.6	7.5		Fishing cat	1.54667
Felidae	Puma	concolor	2.8	Carnivorous	58.9	30.7		Puma	1.91857
Felidae	Puma	yagouaroundi	1.9	Carnivorous	5.7	4.1		Jaguarundi	1.39024	To be reclassifed as Herpailurus (AK)
